# Supplementary material for: Case Report: Synchronous Manifestations of Kaposi Sarcoma Herpesvirus‐Associated Disorders
Source: Cancer Rep (Hoboken). 2026 Jun 1;9(6):e70589. doi: 10.1002/cnr2.70589 (PMC13238725; doi:10.1002/cnr2.70589)
Supplement: Supplementary file 2 — Data S1: Supervised gating workflow for multiplex immunofluorescence study shown in Figure 4. [file CNR2-9-e70589-s002.xls]

## Sheet: supervised gating workflow for 
cell type	subtype	DAPI	TRITC	Cy5	Abcam diluent mouse	Abcam diluent rabbit	LMP1	CD4	FOXP3	LAG3	IRF4	CD33	CD68	TIM-3	Vimentin	CD38	CD34	CD20	CD206	LANA	ICOS	GATA3	Podoplanin	IDO-1	PAX-5	PD-1	CD3e	CD8	CD163	CD15	PD-L1	CD138	Ki67	SMA	NCAM1	CD31	Granzyme B	E-cadherin	BCL-2	TIA-1	CTLA-4	Pancytokeratin	CD14
all	B cells	allpos						neg	neg			neg	neg					pos							allpos				neg			neg				neg	neg	neg		neg		neg	neg
all	CD3pos	allpos																							allneg		allpos
all	Epithelial	allpos																							allneg													pos				pos
all	Granulocyte	allpos										pos	neg												allneg				neg	pos													neg
all	Histiocytes	allpos											pos				neg	neg					neg		allneg		neg		pos			neg		neg		neg						neg	pos
all	KS	allpos															pos			pos			pos		allneg
all	Plasma cells	allpos					neg	neg			pos	neg	neg			pos	neg								neg		neg	neg	neg	neg	neg	pos		neg		neg	neg	neg		neg	neg	neg	neg
all	SMApos	allpos																							allneg									allpos
all	Vascular	allpos										neg					pos			neg			neg		allneg											pos						neg
B cells	PD1pos B cells	allpos																								allpos
B cells	PD1- B cells	allpos																								allneg
B cells	PDL1pos B cells	allpos																													allpos
B cells	PDL1- B cells	allpos																													allneg
CD3pos	CTL	allpos						allneg	neg			neg	neg					neg			neg		neg		allneg		allpos	allpos	neg	neg		neg		neg		neg	anypos	neg		anypos		neg	neg
CD3pos	Th	allpos						allpos	neg			neg	neg					neg			anypos		neg		allneg	anypos	allpos	neg	neg	neg		neg		neg
CD3pos	Treg	allpos						pos	allpos			neg	neg					neg					neg		allneg		allpos	neg	neg	neg		neg		neg
CD3pos	NK	allpos							neg			neg	neg					neg			neg		neg		neg		allpos		neg	neg		neg		neg	allpos	neg		neg				neg	neg
Th	ICOSpos Th	allpos																			allpos
Th	PD1pos Th	allpos																								allpos
Th	PDL1pos Th	allpos																													allpos
Th	TIM3pos Th	allpos												allpos
Treg	PD1pos Treg	allpos																								allpos
Histiocytes	IDO1pos histiocytes	allpos																						allpos
Histiocytes	M2 histiocytes	allpos																	allpos										allpos
Histiocytes	PDL1pos histiocytes	allpos																													allpos
Histiocytes	TIM3pos histiocytes	allpos												allpos
Histiocytes	IDO1pos histiocytes	allpos											pos											allpos
Histiocytes	CD163pos histiocytes	allpos											pos						allpos										allpos
Histiocytes	PDL1pos histiocytes	allpos											pos																		allpos
